# Supplementary material for: Age of the Association between Helicobacter pylori and Man
Source: PLoS Pathog. 2012 May 10;8(5):e1002693. doi: 10.1371/journal.ppat.1002693 (PMC3349757; doi:10.1371/journal.ppat.1002693)
Supplement: Table S1 — Mitochondrial DNA haplotypes, number of H. pylori cultures and unique H. pylori haplotypes per individual. (XLS) [file ppat.1002693.s001.xls]

## Sheet: Sheet1
Table S1. Mitochondrial DNA haplotypes, number of H. pylori cultures and unique H. pylori haplotypes per individual
Community	Individal	mtDNA haplotype	Unique H. pylori haplotypes			Number of H. pylori cultures	Multiple identical haplotypes	Identical to haplotypes in 1
			hpAfrica1	hpAfrica2	hpEurope
!Xun	K01	L0k1	3			5	+
!Xun	K03	L0d2c		1		4	+
!Xun	K05	L0k1	1			4	+
!Xun	K08	L0d1c1		1		2	+
!Xun	K09	L0d2a	3			4	+	K16 (1 K09 : 2 K16)
!Xun	K21	L0d1c1		1		4	+
!Xun	K22	L3e2b	2			4	+
!Xun	K25	L0d1c1	3			5	+
!Xun	K26	L0d1		1		6	+
!Xun	K27	L0d1c1	1			5	+
!Xun	K32	L3e2b		1		4	+
Khwe	K02	L0k1	1			4	+	K04 (3 K02 : 1 K04)
Khwe	K07	L3e1b	1			4	+
Khwe	K23	L0k1	2			4	+
Khwe	K24	L3e1b		4		4
Khwe	K28	L3e2b		2		4	+
Khwe	K29	L3d3		2		6	+
Khwe	K30	L2a1		1		6	+
Khwe	K31	L3e1b	1			4	+	K33 (1 K31 : 1 K31)2
Khomani	K10	L0d1a		4		4
Khomani	K11	L0d2a		1		5	+
Khomani	K12	L0d1a			1	3	+
Khomani	K13	L0d1a		3		4	+
Khomani	K14	L0d1b			2	3	+	K06 (1 K14 : 4 K06)
Khomani	K15	L0d2a	3			4	+
Khomani	K16	L0d2a	2			4	+	K09 (2 K16 : 1 K09)
Khomani	K33	L3e1b	2	2		5	+	K31 (1 K31 : 1 K33)2
Khomani	K34	L0d2a		2		4	+
unknown	K04	L3e1b	1			4	+	K02 (1 K04 : 3 K02)
unknown	K06	L0k1	1			4	+	K14 (4 K06 : 1 K14)
Totals			27	26	3	127
1 The unique haplotype was assigned to the individual with the majority of the identical sequences
2 The unique haplotype was assigned to individual K33 because two more K33 sequences were very similar, whereas all other K31 sequences were different.
