# Supplementary material for: Age of the Association between Helicobacter pylori and Man
Source: PLoS Pathog. 2012 May 10;8(5):e1002693. doi: 10.1371/journal.ppat.1002693 (PMC3349757; doi:10.1371/journal.ppat.1002693)
Supplement: Table S2 — Primers designed from a whole genome alignment and used to amplify and sequence the 7 homologous housekeeping gene (MLST) fragments in Helicobacter cetorum. (XLS) [file ppat.1002693.s002.xls]

## Sheet: Tabelle1
Table S2. Primers designed from a whole genome alignment and used to amplify and sequence the
7 homologous housekeeping gene (MLST) fragments in Helicobacter cetorum.
HcureI-3	5'	CACTCAAACGCTCTATAATC	3'
HcureI-4	5'	GACAGAGCAATGCTAGGAC	3'
HcmutY-1	5'	CTTGCTTTTTCTTAAGCGTGTG	3'
HcmutY-2	5'	CCTTATGAAATCTATATCAGTG	3'
Hcefp-1	5'	GGCAATTGGCATGAGCGAGC	3'
Hcefp-2	5'	CAAAATTTTTAAAAGCTAACACC	3'
Hcefp-3	5'	TACTCTTCTGTTTCAGTATTAAC	3'
Hcppa-10	5'	GTCATTTGTATGAATACCTCC	3'
Hcppa-11	5'	AAATCCAAGCTCAATTAATACC	3'
HcyphC-1	5'	AGGGCGTCTAGAACCATC	3'
HcyphC-2	5'	CTTTCTTTTTGTGTGAGCG	3'
Hcatpa-1	5'	GGTGATGCCATCGTTGG	3'
Hcatpa-2	5'	ATTAATGGCTGGACGAATC	3'
HctrpC-1	5'	ATTCTAGTTAAGCCACAGAC	3'
HctrpC-2	5'	AAGCTTCGCCTTCTAAAGG	3'
