# Supplementary material for: Age of the Association between Helicobacter pylori and Man
Source: PLoS Pathog. 2012 May 10;8(5):e1002693. doi: 10.1371/journal.ppat.1002693 (PMC3349757; doi:10.1371/journal.ppat.1002693)
Supplement: Table S3 — H. pylori sequences used in Mantel regressions. (XLS) [file ppat.1002693.s003.xls]

## Sheet: Sheet1
Table S3. H. pylori sequences used in Mantel regressions
Population	Strain	Ethnicity/Location	Mantel Population	Reference
hpEurope	alg830	Algeria	Algeria/Tunisia	s1
hpEurope	alg1013	Algeria	Algeria/Tunisia	s1
hpEurope	alg877	Algeria	Algeria/Tunisia	s1
hpNEAfrica	alg873	Algeria	Algeria/Tunisia	s1
hpNEAfrica	alg910	Algeria	Algeria/Tunisia	s1
hspWAfrica	alg1033	Algeria	Algeria/Tunisia	s1
hspWAfrica	alg878	Algeria	Algeria/Tunisia	s1
hspWAfrica	alg950	Algeria	Algeria/Tunisia	s1
hspWAfrica	BF11a	Burkina Faso	Burkina	s2
hspWAfrica	BF16a	Burkina Faso	Burkina	s2
hspWAfrica	BF25a	Burkina Faso	Burkina	s2
hspWAfrica	BF27a	Burkina Faso	Burkina	s2
hspWAfrica	BF1a	Burkina Faso	Burkina	s2
hspWAfrica	BF5a	Burkina Faso	Burkina	s2
hspWAfrica	BF8a	Burkina Faso	Burkina	s2
hspWAfrica	BF3a	Burkina Faso	Burkina	s2
hspWAfrica	BF4a	Burkina Faso	Burkina	s2
hspWAfrica	BF7a	Burkina Faso	Burkina	s2
hspWAfrica	BF10a	Burkina Faso	Burkina	s2
hspWAfrica	BF2a	Burkina Faso	Burkina	s2
hspWAfrica	BF19a	Burkina Faso	Burkina	s2
hpNEAfrica	nigh2493	Nigeria	Chad/Nigeria	s1
hpNEAfrica	nigh2494	Nigeria	Chad/Nigeria	s1
hpNEAfrica	nigh2491	Nigeria	Chad/Nigeria	s1
hpNEAfrica	nigh1432	Nigeria	Chad/Nigeria	s1
hpNEAfrica	nigh2492	Nigeria	Chad/Nigeria	s1
hpNEAfrica	nigh2495	Nigeria	Chad/Nigeria	s1
hpNEAfrica	nigh1448	Nigeria	Chad/Nigeria	s1
hpNEAfrica	nigh2496	Nigeria	Chad/Nigeria	s1
hspWAfrica	NIGERIA01	Nigeria	Chad/Nigeria	s1
hpEurope	egy1909	Egypt	Egypt/Libya	s1
hpEurope	egy3480	Egypt	Egypt/Libya	s1
hpEurope	egy2199	Egypt	Egypt/Libya	s1
hpNEAfrica	ETH07	Ethiopia	East Africa	s1
hpNEAfrica	ETH08	Ethiopia	East Africa	s1
hpNEAfrica	ETH06	Ethiopia	East Africa	s1
hpNEAfrica	ETH30	Ethiopia	East Africa	s1
hpNEAfrica	ETH01	Ethiopia	East Africa	s1
hpNEAfrica	ETH13	Ethiopia	East Africa	s1
hpNEAfrica	ETH27	Ethiopia	East Africa	s1
hpNEAfrica	ETH19	Ethiopia	East Africa	s1
hpNEAfrica	ETH29	Ethiopia	East Africa	s1
hpNEAfrica	ETH14	Ethiopia	East Africa	s1
hpNEAfrica	ETH33	Ethiopia	East Africa	s1
hpNEAfrica	ETH37	Ethiopia	East Africa	s1
hpNEAfrica	ETH28	Ethiopia	East Africa	s1
hpNEAfrica	ETH04	Ethiopia	East Africa	s1
hpNEAfrica	ETH17	Ethiopia	East Africa	s1
hpNEAfrica	ETH50	Ethiopia	East Africa	s1
hpNEAfrica	ETH42	Ethiopia	East Africa	s1
hpNEAfrica	ETH16	Ethiopia	East Africa	s1
hpNEAfrica	ETH52	Ethiopia	East Africa	s1
hpNEAfrica	ETH25	Ethiopia	East Africa	s1
hpNEAfrica	ETH47	Ethiopia	East Africa	s1
hpNEAfrica	ETH24	Ethiopia	East Africa	s1
hpNEAfrica	ETH39	Ethiopia	East Africa	s1
hpNEAfrica	ETH45	Ethiopia	East Africa	s1
hpNEAfrica	ETH48	Ethiopia	East Africa	s1
hpNEAfrica	ETH02	Ethiopia	East Africa	s1
hpNEAfrica	ETH49	Ethiopia	East Africa	s1
hpNEAfrica	ETH10	Ethiopia	East Africa	s1
hpNEAfrica	ETH26	Ethiopia	East Africa	s1
hpNEAfrica	ETH09	Ethiopia	East Africa	s1
hpNEAfrica	ETH31	Ethiopia	East Africa	s1
hpNEAfrica	ETH20	Ethiopia	East Africa	s1
hpNEAfrica	ETH21	Ethiopia	East Africa	s1
hpNEAfrica	ETH34	Ethiopia	East Africa	s1
hpNEAfrica	ETH40	Ethiopia	East Africa	s1
hpNEAfrica	ETH41	Ethiopia	East Africa	s1
hpNEAfrica	ETH35	Ethiopia	East Africa	s1
hpNEAfrica	ETH18	Ethiopia	East Africa	s1
hpNEAfrica	ETH46	Ethiopia	East Africa	s1
hpNEAfrica	ETH12	Ethiopia	East Africa	s1
hpNEAfrica	ETH05	Ethiopia	East Africa	s1
hpNEAfrica	ETH44	Ethiopia	East Africa	s1
hpNEAfrica	ETH03	Ethiopia	East Africa	s1
hpNEAfrica	ETH36	Ethiopia	East Africa	s1
hpNEAfrica	ETH15	Ethiopia	East Africa	s1
hpNEAfrica	ETH23	Ethiopia	East Africa	s1
hpNEAfrica	ETH22	Ethiopia	East Africa	s1
hpNEAfrica	ETH32	Ethiopia	East Africa	s1
hpNEAfrica	ETH43	Ethiopia	East Africa	s1
hpNEAfrica	ETH51	Ethiopia	East Africa	s1
hpNEAfrica	ETH38	Ethiopia	East Africa	s1
hpNEAfrica	ETH11	Ethiopia	East Africa	s1
hspWAfrica	5596	Gambia	West Africa	s3
hspWAfrica	D6b	Senegal	West Africa	s1
hspWAfrica	D3a	Senegal	West Africa	s1
hspWAfrica	D1a	Senegal	West Africa	s1
hspWAfrica	D1b	Senegal	West Africa	s1
hspWAfrica	D4a	Senegal	West Africa	s1
hpEurope	SLN001	Iran	SWAsia	s4
hpEurope	SLN002	Iran	SWAsia	s4
hpEurope	SLN003	Iran	SWAsia	s4
hpEurope	SLN004	Iran	SWAsia	s4
hpEurope	SLN005	Iran	SWAsia	s4
hpEurope	SLN006	Iran	SWAsia	s4
hpEurope	SLN007	Iran	SWAsia	s4
hpEurope	SLN008	Iran	SWAsia	s4
hpEurope	SLN009	Iran	SWAsia	s4
hpEurope	SLN010	Iran	SWAsia	s4
hpEurope	SLN011	Iran	SWAsia	s4
hpEurope	SLN012	Iran	SWAsia	s4
hpEurope	SLN014	Iran	SWAsia	s4
hpEurope	SLN015	Iran	SWAsia	s4
hpEurope	SLN016	Iran	SWAsia	s4
hpEurope	SLN017	Iran	SWAsia	s4
hpEurope	SLN018	Iran	SWAsia	s4
hpEurope	SLN019	Iran	SWAsia	s4
hpEurope	SLN020	Iran	SWAsia	s4
hpEurope	SLN021	Iran	SWAsia	s4
hpEurope	SLN022	Iran	SWAsia	s4
hpEurope	SLN023	Iran	SWAsia	s4
hpEurope	SLN024	Iran	SWAsia	s4
hpEurope	SLN025	Iran	SWAsia	s4
hpEurope	SLN026	Iran	SWAsia	s4
hpEurope	SLN027	Iran	SWAsia	s4
hpEurope	SLN028	Iran	SWAsia	s4
hpEurope	SLN029	Iran	SWAsia	s4
hpEurope	SLN030	Iran	SWAsia	s4
hpEurope	SLN031	Iran	SWAsia	s4
hpEurope	SLN032	Iran	SWAsia	s4
hpEurope	SLN033	Iran	SWAsia	s4
hpEurope	SLN034	Iran	SWAsia	s4
hpEurope	SLN035	Iran	SWAsia	s4
hpEurope	SLN036	Iran	SWAsia	s4
hpEurope	SLN127	Iran	SWAsia	s4
hpEurope	SLN128	Iran	SWAsia	s4
hpEurope	SLN129	Iran	SWAsia	s4
hpEurope	SLN130	Iran	SWAsia	s4
hpEurope	SLN131	Iran	SWAsia	s4
hpEurope	SLN037	Iran	SWAsia	s4
hpEurope	SLN039	Iran	SWAsia	s4
hpEurope	SLN040	Iran	SWAsia	s4
hpEurope	SLN041	Iran	SWAsia	s4
hpEurope	SLN042	Iran	SWAsia	s4
hpEurope	SLN043	Iran	SWAsia	s4
hpEurope	SLN044	Iran	SWAsia	s4
hpEurope	SLN045	Iran	SWAsia	s4
hpEurope	SLN073	Iran	SWAsia	s4
hpEurope	SLN062	Iran	SWAsia	s4
hpEurope	SLN063	Iran	SWAsia	s4
hpEurope	SLN064	Iran	SWAsia	s4
hpEurope	SLN065	Iran	SWAsia	s4
hpEurope	SLN066	Iran	SWAsia	s4
hpEurope	SLN067	Iran	SWAsia	s4
hpEurope	SLN068	Iran	SWAsia	s4
hpEurope	SLN069	Iran	SWAsia	s4
hpEurope	SLN070	Iran	SWAsia	s4
hpEurope	SLN071	Iran	SWAsia	s4
hpEurope	SLN072	Iran	SWAsia	s4
hpEurope	SLN074	Iran	SWAsia	s4
hpEurope	SLN048	Iran	SWAsia	s4
hpEurope	SLN049	Iran	SWAsia	s4
hpEurope	SLN050	Iran	SWAsia	s4
hpEurope	SLN051	Iran	SWAsia	s4
hpEurope	SLN052	Iran	SWAsia	s4
hpEurope	SLN053	Iran	SWAsia	s4
hpEurope	SLN054	Iran	SWAsia	s4
hpEurope	SLN055	Iran	SWAsia	s4
hpEurope	SLN056	Iran	SWAsia	s4
hpEurope	SLN057	Iran	SWAsia	s4
hpEurope	SLN058	Iran	SWAsia	s4
hpEurope	SLN059	Iran	SWAsia	s4
hpEurope	SLN060	Iran	SWAsia	s4
hpEurope	SLN061	Iran	SWAsia	s4
hpEurope	SLN075	Iran	SWAsia	s4
hpEurope	SLN076	Iran	SWAsia	s4
hpEurope	SLN077	Iran	SWAsia	s4
hpEurope	SLN078	Iran	SWAsia	s4
hpEurope	SLN079	Iran	SWAsia	s4
hpEurope	SLN080	Iran	SWAsia	s4
hpEurope	SLN082	Iran	SWAsia	s4
hpEurope	SLN083	Iran	SWAsia	s4
hpEurope	SLN084	Iran	SWAsia	s4
hpEurope	SLN085	Iran	SWAsia	s4
hpEurope	SLN086	Iran	SWAsia	s4
hpEurope	SLN087	Iran	SWAsia	s4
hpEurope	SLN088	Iran	SWAsia	s4
hpEurope	SLN089	Iran	SWAsia	s4
hpEurope	SLN090	Iran	SWAsia	s4
hpEurope	SLN091	Iran	SWAsia	s4
hpEurope	SLN097	Iran	SWAsia	s4
hpEurope	SLN098	Iran	SWAsia	s4
hpEurope	SLN099	Iran	SWAsia	s4
hpEurope	SLN100	Iran	SWAsia	s4
hpEurope	SLN101	Iran	SWAsia	s4
hpEurope	SLN102	Iran	SWAsia	s4
hpEurope	SLN103	Iran	SWAsia	s4
hpEurope	SLN104	Iran	SWAsia	s4
hpEurope	SLN105	Iran	SWAsia	s4
hpEurope	SLN106	Iran	SWAsia	s4
hpEurope	SLN107	Iran	SWAsia	s4
hpEurope	SLN108	Iran	SWAsia	s4
hpEurope	SLN109	Iran	SWAsia	s4
hpEurope	SLN110	Iran	SWAsia	s4
hpEurope	SLN111	Iran	SWAsia	s4
hpEurope	SLN112	Iran	SWAsia	s4
hpEurope	SLN124	Iran	SWAsia	s4
hpEurope	SLN125	Iran	SWAsia	s4
hpEurope	SLN126	Iran	SWAsia	s4
hpEurope	SLN132	Iran	SWAsia	s4
hpEurope	SLN133	Iran	SWAsia	s4
hpEurope	SLN134	Iran	SWAsia	s4
hpEurope	SLN114	Iran	SWAsia	s4
hpEurope	SLN115	Iran	SWAsia	s4
hpEurope	SLN116	Iran	SWAsia	s4
hpEurope	SLN117	Iran	SWAsia	s4
hpEurope	SLN118	Iran	SWAsia	s4
hpEurope	SLN119	Iran	SWAsia	s4
hpEurope	SLN120	Iran	SWAsia	s4
hpEurope	SLN121	Iran	SWAsia	s4
hpEurope	SLN122	Iran	SWAsia	s4
hpEurope	SLN123	Iran	SWAsia	s4
hpAsia2	L107	Ladakh	SWAsia	s5
hpAsia2	L113	Ladakh	SWAsia	s5
hpAsia2	L119	Ladakh	SWAsia	s5
hpAsia2	L12	Ladakh	SWAsia	s5
hpAsia2	L120	Ladakh	SWAsia	s5
hpAsia2	L122	Ladakh	SWAsia	s5
hpAsia2	L125	Ladakh	SWAsia	s5
hpAsia2	L126	Ladakh	SWAsia	s5
hpAsia2	L128	Ladakh	SWAsia	s5
hpAsia2	L13	Ladakh	SWAsia	s5
hpAsia2	L144	Ladakh	SWAsia	s5
hpAsia2	L15	Ladakh	SWAsia	s5
hpAsia2	L164	Ladakh	SWAsia	s5
hpAsia2	L20	Ladakh	SWAsia	s5
hpAsia2	L21	Ladakh	SWAsia	s5
hpAsia2	L22	Ladakh	SWAsia	s5
hpAsia2	L23	Ladakh	SWAsia	s5
hpAsia2	L25	Ladakh	SWAsia	s5
hpAsia2	L27	Ladakh	SWAsia	s5
hpAsia2	L30	Ladakh	SWAsia	s5
hpAsia2	L32	Ladakh	SWAsia	s5
hpAsia2	L36	Ladakh	SWAsia	s5
hpAsia2	L37	Ladakh	SWAsia	s5
hpAsia2	L39	Ladakh	SWAsia	s5
hpAsia2	L4	Ladakh	SWAsia	s5
hpAsia2	L45	Ladakh	SWAsia	s5
hpAsia2	L52	Ladakh	SWAsia	s5
hpAsia2	L57	Ladakh	SWAsia	s5
hpAsia2	L6	Ladakh	SWAsia	s5
hpAsia2	L67	Ladakh	SWAsia	s5
hpAsia2	L7	Ladakh	SWAsia	s5
hpAsia2	L71	Ladakh	SWAsia	s5
hpAsia2	L72	Ladakh	SWAsia	s5
hpAsia2	L74	Ladakh	SWAsia	s5
hpAsia2	L79	Ladakh	SWAsia	s5
hpAsia2	L8	Ladakh	SWAsia	s5
hpAsia2	L83	Ladakh	SWAsia	s5
hpAsia2	L90	Ladakh	SWAsia	s5
hpAsia2	L98	Ladakh	SWAsia	s5
hpEurope	J318	Israel	Israel	s1
hpEurope	J320	Israel	Israel	s1
hpEurope	J328	Israel	Israel	s1
hpEurope	J347	Israel	Israel	s1
hpEurope	J348	Israel	Israel	s1
hpEurope	jor3466	Jordan	Jordan	s1
hpEurope	jor3505	Jordan	Jordan	s1
hpEurope	pal3335	Palestine	Palestine	s1
hpEurope	pal3336	Palestine	Palestine	s1
hpEurope	pal3358	Palestine	Palestine	s1
hpEurope	pal3398	Palestine	Palestine	s1
hpEurope	pal3399	Palestine	Palestine	s1
hpEurope	pal3410	Palestine	Palestine	s1
hpEurope	pal3411	Palestine	Palestine	s1
hpEurope	pal3412	Palestine	Palestine	s1
hpEurope	pal3413	Palestine	Palestine	s1
hpEurope	pal3414	Palestine	Palestine	s1
hpEurope	pal3526	Palestine	Palestine	s1
hpEurope	leb3340	Lebanon	Lebanon	s1
hpEurope	leb3349	Lebanon	Lebanon	s1
hpEurope	leb3372	Lebanon	Lebanon	s1
hpEurope	leb3373	Lebanon	Lebanon	s1
hpEurope	leb3443	Lebanon	Lebanon	s1
hpEurope	mor3869	Morocco	Morocco	s1
hpEurope	mor3545	Morocco	Morocco	s1
hspWAfrica	mor3055	Morocco	Morocco	s1
hspWAfrica	mor3621	Morocco	Morocco	s1
hspWAfrica	mor3723	Morocco	Morocco	s1
hspWAfrica	mor3457	Morocco	Morocco	s1
hspWAfrica	mor3519	Morocco	Morocco	s1
hpAfrica2	Khoisan28A	Khwe	Namibia/Angola	this study
hpAfrica2	Khoisan30A	Khwe	Namibia/Angola	this study
hpAfrica2	K28A	Khwe	Namibia/Angola	this study
hpAfrica2	Khoisan24A	Khwe	Namibia/Angola	this study
hpAfrica2	K24A	Khwe	Namibia/Angola	this study
hpAfrica2	K24C	Khwe	Namibia/Angola	this study
hpAfrica2	Khoisan24C	Khwe	Namibia/Angola	this study
hpAfrica2	Khoisan29A	Khwe	Namibia/Angola	this study
hpAfrica2	Khoisan29C	Khwe	Namibia/Angola	this study
hspSAfrica	Khoisan07A	Khwe	Namibia/Angola	this study
hspSAfrica	Khoisan31A	Khwe	Namibia/Angola	this study
hspSAfrica	K02C	Khwe	Namibia/Angola	this study
hspSAfrica	Khoisan02C	Khwe	Namibia/Angola	this study
hspSAfrica	Khoisan23A	Khwe	Namibia/Angola	this study
hspSAfrica	Khoisan23C	Khwe	Namibia/Angola	this study
hpAfrica2	Khoisan21A	!Xun	Namibia/Angola	this study
hpAfrica2	Khoisan26A	!Xun	Namibia/Angola	this study
hpAfrica2	Khoisan08A	!Xun	Namibia/Angola	this study
hpAfrica2	Khoisan08C	!Xun	Namibia/Angola	this study
hpAfrica2	Khoisan03A	!Xun	Namibia/Angola	this study
hpAfrica2	Khoisan32A	!Xun	Namibia/Angola	this study
hspSAfrica	K25A1	!Xun	Namibia/Angola	this study
hspSAfrica	Khoisan25A	!Xun	Namibia/Angola	this study
hspSAfrica	Khoisan05A	!Xun	Namibia/Angola	this study
hspSAfrica	Khoisan25C	!Xun	Namibia/Angola	this study
hspSAfrica	Khoisan27A	!Xun	Namibia/Angola	this study
hspSAfrica	K01A2	!Xun	Namibia/Angola	this study
hspSAfrica	K01C	!Xun	Namibia/Angola	this study
hspSAfrica	Khoisan01A	!Xun	Namibia/Angola	this study
hspSAfrica	K22A	!Xun	Namibia/Angola	this study
hspSAfrica	Khoisan22A	!Xun	Namibia/Angola	this study
hspSAfrica	Khoisan09A	!Xun	Namibia/Angola	this study
hspSAfrica	Khoisan09C	!Xun	Namibia/Angola	this study
hspSAfrica	K09C	!Xun	Namibia/Angola	this study
hpEurope	nl585	Dutch	European	s1
hpEurope	nl586	Dutch	European	s1
hpEurope	nl594	Dutch	European	s1
hpEurope	nl599	Dutch	European	s1
hpEurope	nl600	Dutch	European	s1
hpEurope	bel7452	Belgian	European	s1
hpEurope	10CH	Spaniard	European	s1
hpEurope	11CH	Spaniard	European	s1
hpEurope	12ch	Spaniard	European	s1
hpEurope	13ch	Spaniard	European	s1
hpEurope	14ch	Spaniard	European	s1
hpEurope	15ch	Spaniard	European	s1
hpEurope	16CH	Spaniard	European	s1
hpEurope	17ch	Spaniard	European	s1
hpEurope	18ch	Spaniard	European	s1
hpEurope	19ch	Spaniard	European	s1
hpEurope	1ch	Spaniard	European	s1
hpEurope	20ad	Spaniard	European	s1
hpEurope	21AD	Spaniard	European	s1
hpEurope	22AD	Spaniard	European	s1
hpEurope	23AD	Spaniard	European	s1
hpEurope	24AD	Spaniard	European	s1
hpEurope	26AD	Spaniard	European	s1
hpEurope	27ad	Spaniard	European	s1
hpEurope	28ad	Spaniard	European	s1
hpEurope	29AD	Spaniard	European	s1
hpEurope	2ch	Spaniard	European	s1
hpEurope	30ad	Spaniard	European	s1
hpEurope	32S	Spaniard	European	s1
hpEurope	33S	Spaniard	European	s1
hpEurope	34s	Spaniard	European	s1
hpEurope	35S	Spaniard	European	s1
hpEurope	36S	Spaniard	European	s1
hpEurope	37s	Spaniard	European	s1
hpEurope	38S	Spaniard	European	s1
hpEurope	3ch	Spaniard	European	s1
hpEurope	4ch	Spaniard	European	s1
hpEurope	5ch	Spaniard	European	s1
hpEurope	6ch	Spaniard	European	s1
hpEurope	7ch	Spaniard	European	s1
hpEurope	8ch	Spaniard	European	s1
hpEurope	9ch	Spaniard	European	s1
hpEurope	31s	Spaniard	European	s1
hpEurope	arab1921	Arab	Arabian Peninsula	s1
hpEurope	arab1941	Arab	Arabian Peninsula	s1
hpEurope	arab2188	Arab	Arabian Peninsula	s1
hpEurope	sara3502	Saudi	Arabian Peninsula	s1
hpEurope	oman3383	Oman	Arabian Peninsula	s1
hpAfrica2	Khoisan34A	Komani	SASan	this study
hpAfrica2	Khoisan34C	Komani	SASan	this study
hpAfrica2	K10A	Komani	SASan	this study
hpAfrica2	Khoisan10A	Komani	SASan	this study
hpAfrica2	Khoisan10C	Komani	SASan	this study
hpAfrica2	K10C	Komani	SASan	this study
hpAfrica2	K13C	Komani	SASan	this study
hpAfrica2	Khoisan13C	Komani	SASan	this study
hpAfrica2	Khoisan13A	Komani	SASan	this study
hpAfrica2	Khoisan11A	Komani	SASan	this study
hpAfrica2	K33C1	Komani	SASan	this study
hpAfrica2	K33C2	Komani	SASan	this study
hspSAfrica	Khoisan15A	Komani	SASan	this study
hspSAfrica	Khoisan15C	Komani	SASan	this study
hspSAfrica	K15C	Komani	SASan	this study
hspSAfrica	Khoisan16A	Komani	SASan	this study
hspSAfrica	Khoisan33A	Komani	SASan	this study
hspSAfrica	Khoisan33C	Komani	SASan	this study
hspSAfrica	Khoisan16C	Komani	SASan	this study
hspSAfrica	550	Xhosa	Southern Bantu	s2
hspSAfrica	14.9	Xhosa	Southern Bantu	s2
hpAfrica2	129.0	Xhosa	Southern Bantu	s2
hspSAfrica	137.0	Xhosa	Southern Bantu	s2
hspSAfrica	147.0	Xhosa	Southern Bantu	s2
hpAfrica2	162.0	Xhosa	Southern Bantu	s2
hpAfrica2	163.0	Xhosa	Southern Bantu	s2
hpAfrica2	173.0	Xhosa	Southern Bantu	s2
hspSAfrica	176.0	Xhosa	Southern Bantu	s2
hspSAfrica	184.9	Xhosa	Southern Bantu	s2
hpAfrica2	188.9	Xhosa	Southern Bantu	s2
hpEurope	189.9	Xhosa	Southern Bantu	s2
hspSAfrica	190.9	Xhosa	Southern Bantu	s2
hpAfrica2	191.9	Xhosa	Southern Bantu	s2
hspSAfrica	196.9	Xhosa	Southern Bantu	s2
hspSAfrica	199.9	Xhosa	Southern Bantu	s2
hpAfrica2	501.9	Xhosa	Southern Bantu	s2
hspSAfrica	504.9	Xhosa	Southern Bantu	s2
hspSAfrica	1851	Xhosa	Southern Bantu	s2
hspSAfrica	179.9lg	Xhosa	Southern Bantu	s2
hspSAfrica	179.9sm	Xhosa	Southern Bantu	s2
hspSAfrica	186.9lg	Xhosa	Southern Bantu	s2
duplicate	186.9sm	Xhosa	Southern Bantu	s2
hspSAfrica	C94	Xhosa	Southern Bantu	s2
hspSAfrica	ca17	Xhosa	Southern Bantu	s2
hpEurope	X149	Xhosa	Southern Bantu	s2
hspSAfrica	X80	Xhosa	Southern Bantu	s2
hpAfrica2	SA144A1	nSotho	Southern Bantu	s6
hspSAfrica	SA146A1	nSotho	Southern Bantu	s6
hpAfrica2	SA155A1	nSotho	Southern Bantu	s6
hspSAfrica	SA156A1	nSotho	Southern Bantu	s6
hspSAfrica	SA157A1	nSotho	Southern Bantu	s6
hspSAfrica	SA158A1	nSotho	Southern Bantu	s6
hpAfrica2	SA160A	nSotho	Southern Bantu	s6
hspSAfrica	SA161A	nSotho	Southern Bantu	s6
hspSAfrica	SA162A	nSotho	Southern Bantu	s6
hpAfrica2	SA166A	nSotho	Southern Bantu	s6
hspSAfrica	SA168A1	nSotho	Southern Bantu	s6
hpAfrica2	SA169A	nSotho	Southern Bantu	s6
hspSAfrica	SA170A	nSotho	Southern Bantu	s6
hpAfrica2	SA172C1	nSotho	Southern Bantu	s6
hpAfrica2	SA174A	nSotho	Southern Bantu	s6
hpAfrica2	SA175A	nSotho	Southern Bantu	s6
hpAfrica2	SA194A1	nSotho	Southern Bantu	s6
hspSAfrica	SA216A1	nSotho	Southern Bantu	s6
hspSAfrica	SA220A	nSotho	Southern Bantu	s6
hspSAfrica	SA226	nSotho	Southern Bantu	s6
hpAfrica2	SA233A	nSotho	Southern Bantu	s6
hpAfrica2	SA251A1	nSotho	Southern Bantu	s6
hspSAfrica	SA252A1	nSotho	Southern Bantu	s6
hpAfrica2	SA253A1	nSotho	Southern Bantu	s6
hpAfrica2	SA29A1	nSotho	Southern Bantu	s6
hspSAfrica	SA29C1	nSotho	Southern Bantu	s6
hspSAfrica	SA301A	nSotho	Southern Bantu	s6
hpAfrica2	SA303A	nSotho	Southern Bantu	s6
hspSAfrica	SA30A1	nSotho	Southern Bantu	s6
hspSAfrica	SA31C	nSotho	Southern Bantu	s6
hpAfrica2	SA34A	nSotho	Southern Bantu	s6
hspSAfrica	SA35A	nSotho	Southern Bantu	s6
hpAfrica2	SA36C	nSotho	Southern Bantu	s6
hpAfrica2	SA40A	nSotho	Southern Bantu	s6
hspSAfrica	SA45A1	nSotho	Southern Bantu	s6
hspSAfrica	SA46A1	nSotho	Southern Bantu	s6
hpAfrica2	SA47A1	nSotho	Southern Bantu	s6
hpEurope	cc53c	CC	South African Other	s2
hpEurope	cc58c	CC	South African Other	s2
hpEurope	171.0	CC	South African Other	s2
hpEurope	167.0	CC	South African Other	s2
hspSAfrica	cc10c	CC	South African Other	s2
hspSAfrica	cc47a	CC	South African Other	s2
hspSAfrica	cc31a	CC	South African Other	s2
hspSAfrica	cc24a	CC	South African Other	s2
hspSAfrica	146.0	CC	South African Other	s2
hspSAfrica	cc33c	CC	South African Other	s2
hspSAfrica	C78	CC	South African Other	s2
hspSAfrica	130.0	CC	South African Other	s2
hspSAfrica	cc25a	CC	South African Other	s2
hspSAfrica	cc57a	CC	South African Other	s2
hspSAfrica	cc6a	CC	South African Other	s2
hspSAfrica	cc35c	CC	South African Other	s2
hspSAfrica	cc8a	CC	South African Other	s2
hspSAfrica	cc42c	CC	South African Other	s2
hspSAfrica	174.0	CC	South African Other	s2
hspSAfrica	cc7c	CC	South African Other	s2
hspSAfrica	126.0	CC	South African Other	s2
hspSAfrica	cc3a	CC	South African Other	s2
hspSAfrica	cc28c	CC	South African Other	s2
hspSAfrica	cc51c	CC	South African Other	s2
hspSAfrica	133.0	CC	South African Other	s2
hspSAfrica	cc46a	CC	South African Other	s2
hspSAfrica	cc29c	CC	South African Other	s2
hspSAfrica	cc24c	CC	South African Other	s2
hspSAfrica	cc2c	CC	South African Other	s2
hspWAfrica	145.0	CC	South African Other	s2
hspWAfrica	cc48a	CC	South African Other	s2
hspWAfrica	C164	CC	South African Other	s2
hspWAfrica	C135	CC	South African Other	s2
hspWAfrica	136.0	CC	South African Other	s2
hspWAfrica	cc30a	CC	South African Other	s2
hpNEAfrica	su1	Sudan	Sudan	s2
hpNEAfrica	su2	Sudan	Sudan	s2
