# Supplementary material for: Age of the Association between Helicobacter pylori and Man
Source: PLoS Pathog. 2012 May 10;8(5):e1002693. doi: 10.1371/journal.ppat.1002693 (PMC3349757; doi:10.1371/journal.ppat.1002693)
Supplement: Table S4 — Source of human mitochondrial DNA sequences used in Mantel regressions. (XLS) [file ppat.1002693.s004.xls]

## Sheet: Sheet1
Table S4. Source of human mitochondrial DNA sequences used in Mantel regressions.
GenBank	Source	Region	State	Ethnicity	Mantel Population	Hg	Sequence length
EU092817	s7	North Africa	Algeria	Arab	Algeria/Tunisia	L2d	complete
EU092818	s7	North Africa	Algeria	Arab	Algeria/Tunisia	L3x2b	complete
EU092819	s7	North Africa	Algeria	Kabyle	Algeria/Tunisia	L0a1a	complete
EU092824	s7	North Africa	Tunisia	no information	Algeria/Tunisia	L3k	complete
EU092825	s7	North Africa	Tunisia	no information	Algeria/Tunisia	L3b1a	complete
EU092826	s7	North Africa	Tunisia	no information	Algeria/Tunisia	L3b1a	complete
EU092827	s7	North Africa	Tunisia	no information	Algeria/Tunisia	L3e1	complete
EU092828	s7	North Africa	Tunisia	no information	Algeria/Tunisia	L3h1b	complete
EU092829	s7	North Africa	Tunisia	no information	Algeria/Tunisia	L2a1a2	complete
EU092830	s7	North Africa	Tunisia	no information	Algeria/Tunisia	L3d1c	complete
EU092928	s7	North Africa	Tunisia	no information	Algeria/Tunisia	L3e2a	complete
DQ112737	s8	West Africa	Burkina Faso	Foulbe	Burkina	L1b	coding region
DQ112738	s8	West Africa	Burkina Faso	Foulbe	Burkina	L3b1b	coding region
DQ112739	s8	West Africa	Burkina Faso	Foulbe	Burkina	L3d1b	coding region
DQ112740	s8	West Africa	Burkina Faso	Foulbe	Burkina	L3e2a	coding region
DQ112741	s8	West Africa	Burkina Faso	Foulbe	Burkina	L1b1b	coding region
DQ112742	s8	West Africa	Burkina Faso	Foulbe	Burkina	L3b1a	coding region
DQ112743	s8	West Africa	Burkina Faso	Foulbe	Burkina	L3b1a	coding region
DQ112744	s8	West Africa	Burkina Faso	Foulbe	Burkina	L3d1a	coding region
DQ112745	s8	West Africa	Burkina Faso	Foulbe	Burkina	L3b1b	coding region
DQ112759	s8	West Africa	Burkina Faso	Foulbe	Burkina	L1b1b	coding region
DQ112723	s8	West Africa	Burkina Faso	Mossi	Burkina	L2a1b	coding region
DQ112724	s8	West Africa	Burkina Faso	Mossi	Burkina	L2a1d	coding region
DQ112725	s8	West Africa	Burkina Faso	Mossi	Burkina	L2a1b	coding region
DQ112733	s8	West Africa	Burkina Faso	Mossi	Burkina	L1b1a	coding region
DQ112746	s8	West Africa	Burkina Faso	Mossi	Burkina	L3b2	coding region
DQ112747	s8	West Africa	Burkina Faso	Mossi	Burkina	L3e3b	coding region
DQ112748	s8	West Africa	Burkina Faso	Mossi	Burkina	L3b1a	coding region
DQ112756	s8	West Africa	Burkina Faso	Mossi	Burkina	L3d2	coding region
DQ112757	s8	West Africa	Burkina Faso	Mossi	Burkina	L3e5	coding region
DQ112758	s8	West Africa	Burkina Faso	Mossi	Burkina	L2a1b2	coding region
DQ112726	s8	West Africa	Burkina Faso	Rimaibe	Burkina	L3e2a	coding region
DQ112727	s8	West Africa	Burkina Faso	Rimaibe	Burkina	L1b1a	coding region
DQ112728	s8	West Africa	Burkina Faso	Rimaibe	Burkina	L3e2a	coding region
DQ112729	s8	West Africa	Burkina Faso	Rimaibe	Burkina	L3e2a	coding region
DQ112730	s8	West Africa	Burkina Faso	Rimaibe	Burkina	L2a1b2	coding region
DQ112731	s8	West Africa	Burkina Faso	Rimaibe	Burkina	L2a1d	coding region
DQ112732	s8	West Africa	Burkina Faso	Rimaibe	Burkina	L0a1a	coding region
DQ112734	s8	West Africa	Burkina Faso	Rimaibe	Burkina	L3e2b1	coding region
DQ112735	s8	West Africa	Burkina Faso	Rimaibe	Burkina	L2c	coding region
DQ112736	s8	West Africa	Burkina Faso	Rimaibe	Burkina	L3f1b	coding region
EU092878	s7	sub-Saharan Africa	Chad	Laal	Chad/Nigeria	L3d1a	complete
EU092879	s7	sub-Saharan Africa	Chad	Laal	Chad/Nigeria	L3f2b	complete
EU092880	s7	sub-Saharan Africa	Chad	Laal	Chad/Nigeria	L0a1b2	complete
EU092881	s7	sub-Saharan Africa	Chad	Laal	Chad/Nigeria	L3e1c	complete
EU092882	s7	sub-Saharan Africa	Chad	Laal	Chad/Nigeria	L3e1c	complete
EU092883	s7	sub-Saharan Africa	Chad	Laal	Chad/Nigeria	L0a1a	complete
EU092884	s7	sub-Saharan Africa	Chad	Laal	Chad/Nigeria	L2a2a	complete
EU092885	s7	sub-Saharan Africa	Chad	Laal	Chad/Nigeria	L3f1b3	complete
EU092886	s7	sub-Saharan Africa	Chad	Laal	Chad/Nigeria	L1b1a	complete
EU092887	s7	sub-Saharan Africa	Chad	Laal	Chad/Nigeria	L3e1c	complete
EU092888	s7	sub-Saharan Africa	Chad	Laal	Chad/Nigeria	L3h1b1	complete
EU092889	s7	sub-Saharan Africa	Chad	Sara	Chad/Nigeria	L3e1	complete
EU092890	s7	sub-Saharan Africa	Chad	Sara	Chad/Nigeria	L5a1b	complete
EU092891	s7	sub-Saharan Africa	Chad	Sara	Chad/Nigeria	L0a1b2	complete
EU092892	s7	sub-Saharan Africa	Chad	Sara	Chad/Nigeria	L2a1a	complete
EU092893	s7	sub-Saharan Africa	Chad	Sara	Chad/Nigeria	L3f1a	complete
EU092894	s7	sub-Saharan Africa	Chad	Sara	Chad/Nigeria	L0a1a	complete
EU092895	s7	sub-Saharan Africa	Chad	Sara	Chad/Nigeria	L1b1a	complete
EU092896	s7	sub-Saharan Africa	Chad	Sara	Chad/Nigeria	L3f3	complete
EU092897	s7	sub-Saharan Africa	Chad	Sara	Chad/Nigeria	L3e3b	complete
EU092898	s7	sub-Saharan Africa	Chad	Sara	Chad/Nigeria	L2a2a	complete
EU092899	s7	sub-Saharan Africa	Chad	Sara	Chad/Nigeria	L3b1a	complete
EU092900	s7	sub-Saharan Africa	Chad	Sara	Chad/Nigeria	L3d1'2'3	complete
EU092901	s7	sub-Saharan Africa	Chad	Sara	Chad/Nigeria	L3d1b	complete
EU092902	s7	sub-Saharan Africa	Chad	Sara	Chad/Nigeria	L0a3	complete
EU092903	s7	sub-Saharan Africa	Chad	Sara	Chad/Nigeria	L2a1b	complete
EU092904	s7	sub-Saharan Africa	Chad	Sara	Chad/Nigeria	L2a2a	complete
EU092905	s7	sub-Saharan Africa	Chad	Sara	Chad/Nigeria	L3h1b1	complete
EU092906	s7	sub-Saharan Africa	Chad	Sara	Chad/Nigeria	L3b1a	complete
EU092907	s7	sub-Saharan Africa	Chad	Sara	Chad/Nigeria	L2a1a	complete
AF347014	s9	West Africa	no information	Yoruba	Chad/Nigeria	L3d1a	complete
AF347015	s9	West Africa	no information	Yoruba	Chad/Nigeria	L3e2b1	complete
AF346976	s9	West Africa	no information	Effik	Chad/Nigeria	L2a1i	complete
AF346977	s9	West Africa	no information	Effik	Chad/Nigeria	L2a1a	complete
AF346985	s9	West Africa	no information	Hausa	Chad/Nigeria	L0a1a	complete
AF346986	s9	West Africa	no information	Ibo	Chad/Nigeria	L1b1a3	complete
AF346987	s9	West Africa	no information	Ibo	Chad/Nigeria	L1c1d	complete
EU092761	s7	North Africa	Egypt	no information	Egypt/Libya	L2a1d	complete
EU092762	s7	North Africa	Egypt	no information	Egypt/Libya	L3d1c	complete
EU092763	s7	North Africa	Egypt	no information	Egypt/Libya	L0a1a	complete
EU092764	s7	North Africa	Egypt	no information	Egypt/Libya	L0a1a	complete
EU092765	s7	North Africa	Egypt	no information	Egypt/Libya	L2a1c	complete
EU092766	s7	North Africa	Egypt	no information	Egypt/Libya	L2b1	complete
EU092767	s7	North Africa	Egypt	no information	Egypt/Libya	L3b1a	complete
EU092768	s7	North Africa	Egypt	no information	Egypt/Libya	L3b1a	complete
EU092769	s7	North Africa	Egypt	no information	Egypt/Libya	L3e2a	complete
EU092770	s7	North Africa	Egypt	no information	Egypt/Libya	L3f2b	complete
EU092771	s7	North Africa	Egypt	no information	Egypt/Libya	L3f1b	complete
EU092772	s7	North Africa	Egypt	no information	Egypt/Libya	L3h1a2	complete
EU092773	s7	North Africa	Egypt	no information	Egypt/Libya	L6a	complete
EU092774	s7	North Africa	Egypt	no information	Egypt/Libya	L5c2	complete
EU092775	s7	North Africa	Egypt	no information	Egypt/Libya	L1b1a2	complete
EU092776	s7	North Africa	Egypt	no information	Egypt/Libya	L3e5	complete
EU092777	s7	North Africa	Egypt	no information	Egypt/Libya	L3e2b2	complete
EU092778	s7	North Africa	Egypt	no information	Egypt/Libya	L2a1a2	complete
EU092929	s7	North Africa	Egypt	no information	Egypt/Libya	L2a1c	complete
EU092820	s7	North Africa	Libya	no information	Egypt/Libya	L3b1a	complete
EU092821	s7	North Africa	Libya	no information	Egypt/Libya	L3e5	complete
EU092822	s7	North Africa	Libya	no information	Egypt/Libya	L3k	complete
EU092823	s7	North Africa	Libya	no information	Egypt/Libya	L2a1	complete
EU092682	s7	Near East	Israel	Libyian Jew	Egypt/Libya	L3b1b	complete
DQ112782	s8	East Africa	Ethiopia	Berta	East Africa	L2a1	coding region
DQ112934	s8	East Africa	Ethiopia	no information	East Africa	L0f2a	coding region
DQ341059	s10	East Africa	Ethiopia	no information	East Africa	L1c2b1	complete
DQ341060	s10	East Africa	Ethiopia	no information	East Africa	L5a1a	complete
DQ341061	s10	East Africa	Ethiopia	no information	East Africa	L5c1	complete
DQ341062	s10	East Africa	Ethiopia	no information	East Africa	L2d1	complete
DQ341063	s10	East Africa	Ethiopia	no information	East Africa	L6b	complete
DQ341064	s10	East Africa	Ethiopia	no information	East Africa	L4a1	complete
DQ341065	s10	East Africa	Ethiopia	no information	East Africa	L4b2a1	complete
DQ341066	s10	East Africa	Ethiopia	no information	East Africa	L3x2a	complete
DQ341067	s10	East Africa	Ethiopia	no information	East Africa	L3x1	complete
DQ341068	s10	East Africa	Ethiopia	no information	East Africa	L3i2	complete
DQ341069	s10	East Africa	Ethiopia	no information	East Africa	L3i1b	complete
DQ341070	s10	East Africa	Ethiopia	no information	East Africa	L3e5	complete
DQ341071	s10	East Africa	Ethiopia	no information	East Africa	L3e2b	complete
DQ341072	s10	East Africa	Ethiopia	no information	East Africa	L3d1b	complete
DQ341073	s10	East Africa	Ethiopia	no information	East Africa	L3b1a	complete
DQ341074	s10	East Africa	Ethiopia	no information	East Africa	L3c	complete
DQ341075	s10	East Africa	Ethiopia	no information	East Africa	L3f3	complete
DQ341076	s10	East Africa	Ethiopia	no information	East Africa	L3f2a	complete
DQ341077	s10	East Africa	Ethiopia	no information	East Africa	L3f1b	complete
DQ341078	s10	East Africa	Ethiopia	no information	East Africa	L3f1a	complete
DQ341079	s10	East Africa	Ethiopia	no information	East Africa	L3h1b1	complete
DQ341080	s10	East Africa	Ethiopia	no information	East Africa	L3h2	complete
DQ341081	s10	East Africa	Ethiopia	no information	East Africa	L3a1	complete
EU092936	s7	East Africa	Ethiopia	no information	East Africa	L5c1	complete
EU092937	s7	East Africa	Ethiopia	no information	East Africa	L4a2	complete
EU092938	s7	East Africa	Ethiopia	no information	East Africa	L0b	complete
EU092939	s7	East Africa	Ethiopia	no information	East Africa	L2a1b	complete
EU092940	s7	East Africa	Ethiopia	no information	East Africa	L4b2a2	complete
EU092941	s7	East Africa	Ethiopia	no information	East Africa	L2a1c	complete
EU092942	s7	East Africa	Ethiopia	no information	East Africa	L1b1a2	complete
EU092943	s7	East Africa	Ethiopia	no information	East Africa	L3a2	complete
EU092944	s7	East Africa	Ethiopia	no information	East Africa	L4b2a1	complete
EU092945	s7	East Africa	Ethiopia	no information	East Africa	L5a1b	complete
EU092946	s7	East Africa	Ethiopia	no information	East Africa	L3x2a	complete
EU092947	s7	East Africa	Ethiopia	no information	East Africa	L0a1c	complete
EU092948	s7	East Africa	Ethiopia	no information	East Africa	L2a1	complete
EU092949	s7	East Africa	Ethiopia	no information	East Africa	L3h1b1	complete
EU092950	s7	East Africa	Ethiopia	no information	East Africa	L1b1a2	complete
EU092951	s7	East Africa	Ethiopia	no information	East Africa	L4a2	complete
EU092952	s7	East Africa	Ethiopia	no information	East Africa	L0a1d	complete
EU092953	s7	East Africa	Ethiopia	no information	East Africa	L4b2a2	complete
EU092954	s7	East Africa	Ethiopia	no information	East Africa	L1b1a2	complete
EF556166	s7	Near East	Israel	Ethiopian Jew	East Africa	L3h1a2a	complete
EF556173	s7	Near East	Israel	Ethiopian Jew	East Africa	L5a1a	complete
EF556174	s7	Near East	Israel	Ethiopian Jew	East Africa	L0a2c	complete
EU092661	s7	Near East	Israel	Ethiopian Jew	East Africa	L2b3	complete
EU092662	s7	Near East	Israel	Ethiopian Jew	East Africa	L4b2a2	complete
EU092666	s7	Near East	Israel	Ethiopian Jew	East Africa	L3x1	complete
EU092668	s7	Near East	Israel	Ethiopian Jew	East Africa	L0f2a	complete
EU092669	s7	Near East	Israel	Ethiopian Jew	East Africa	L3b1a	complete
EU092670	s7	Near East	Israel	Ethiopian Jew	East Africa	L0a1d	complete
EU092673	s7	Near East	Israel	Ethiopian Jew	East Africa	L6b	complete
EU092674	s7	Near East	Israel	Ethiopian Jew	East Africa	L2a1	complete
EU092908	s7	East Africa	Kenya	no information	East Africa	L0a4	complete
EU092909	s7	East Africa	Kenya	no information	East Africa	L3e3a	complete
EU092910	s7	East Africa	Kenya	no information	East Africa	L3d1a	complete
EU092911	s7	East Africa	Kenya	no information	East Africa	L0a1b1	complete
EU092912	s7	East Africa	Kenya	no information	East Africa	L2a1f	complete
EU092913	s7	East Africa	Kenya	no information	East Africa	L0a2a1	complete
EU092914	s7	East Africa	Kenya	no information	East Africa	L3f1b4	complete
EU092915	s7	East Africa	Kenya	no information	East Africa	L0a2d	complete
EU092916	s7	East Africa	Kenya	no information	East Africa	L2a1h	complete
EU092917	s7	East Africa	Kenya	no information	East Africa	L3e1f	complete
EU092918	s7	East Africa	Kenya	no information	East Africa	L2a1a	complete
AF346992	s9	East Africa	no information	Kikuyu	East Africa	L1c2a1	complete
AF347000	s9	East Africa	no information	Mkamba	East Africa	L3h1a2a	complete
DQ112686	s8	West Africa	Dominican	Dominican	West Africa	L0a2a1	coding region
DQ112687	s8	West Africa	Dominican	Dominican	West Africa	L0a2a1	coding region
DQ112688	s8	West Africa	Dominican	Dominican	West Africa	L0a2a1	coding region
DQ112689	s8	West Africa	Dominican	Dominican	West Africa	L0a2a2	coding region
DQ112690	s8	West Africa	Dominican	Dominican	West Africa	L1b1a3	coding region
DQ112691	s8	West Africa	Dominican	Dominican	West Africa	L1b1a3	coding region
DQ112692	s8	West Africa	Dominican	Dominican	West Africa	L1b1a	coding region
DQ112693	s8	West Africa	Dominican	Dominican	West Africa	L1b1a	coding region
DQ112694	s8	West Africa	Dominican	Dominican	West Africa	L1c2b1	coding region
DQ112695	s8	West Africa	Dominican	Dominican	West Africa	L1c1b	coding region
DQ112696	s8	West Africa	Dominican	Dominican	West Africa	L1c3a	coding region
DQ112697	s8	West Africa	Dominican	Dominican	West Africa	L1c3b1	coding region
DQ112698	s8	West Africa	Dominican	Dominican	West Africa	L2a1d	coding region
DQ112699	s8	West Africa	Dominican	Dominican	West Africa	L2a1d	coding region
DQ112700	s8	West Africa	Dominican	Dominican	West Africa	L2a1b2	coding region
DQ112701	s8	West Africa	Dominican	Dominican	West Africa	L2a1	coding region
DQ112702	s8	West Africa	Dominican	Dominican	West Africa	L2b1	coding region
DQ112703	s8	West Africa	Dominican	Dominican	West Africa	L2b1	coding region
DQ112704	s8	West Africa	Dominican	Dominican	West Africa	L2b2	coding region
DQ112705	s8	West Africa	Dominican	Dominican	West Africa	L2b2	coding region
DQ112706	s8	West Africa	Dominican	Dominican	West Africa	L2c	coding region
DQ112707	s8	West Africa	Dominican	Dominican	West Africa	L2c1	coding region
DQ112708	s8	West Africa	Dominican	Dominican	West Africa	L2d1	coding region
DQ112709	s8	West Africa	Dominican	Dominican	West Africa	L2e	coding region
DQ112710	s8	West Africa	Dominican	Dominican	West Africa	L3b2	coding region
DQ112711	s8	West Africa	Dominican	Dominican	West Africa	L3b1a	coding region
DQ112712	s8	West Africa	Dominican	Dominican	West Africa	L3b1a	coding region
DQ112713	s8	West Africa	Dominican	Dominican	West Africa	L3d2	coding region
DQ112714	s8	West Africa	Dominican	Dominican	West Africa	L3d1d	coding region
DQ112715	s8	West Africa	Dominican	Dominican	West Africa	L3d1b	coding region
DQ112716	s8	West Africa	Dominican	Dominican	West Africa	L3d3	coding region
DQ112717	s8	West Africa	Dominican	Dominican	West Africa	L3f1b4	coding region
DQ112718	s8	West Africa	Dominican	Dominican	West Africa	L3h1b1	coding region
DQ112719	s8	West Africa	Dominican	Dominican	West Africa	L3e1b	coding region
DQ112720	s8	West Africa	Dominican	Dominican	West Africa	L3e2b2	coding region
DQ112721	s8	West Africa	Dominican	Dominican	West Africa	L3e2b	coding region
DQ112722	s8	West Africa	Dominican	Dominican	West Africa	L3e4	coding region
DQ341058	s10	West Africa	Dominican	no information	West Africa	L0a2a2	complete
EU092960	s7	West Africa	Gambia	no information	West Africa	L3b1a	complete
DQ112829	s8	West Africa	Ghana	no information	West Africa	L1b1a	coding region
EU092733	s7	West Africa	Guinea-Bissau	Balanta	West Africa	L2a1b	complete
EU092735	s7	West Africa	Guinea-Bissau	Balanta	West Africa	L3d3	complete
EU092728	s7	West Africa	Guinea-Bissau	BalMane	West Africa	L3d1b	complete
EU092714	s7	West Africa	Guinea-Bissau	Beafada	West Africa	L0a1a	complete
EU092725	s7	West Africa	Guinea-Bissau	Beafada	West Africa	L3b2	complete
EU092731	s7	West Africa	Guinea-Bissau	Beafada	West Africa	L3e4	complete (missing 00330-00520)
EU092727	s7	West Africa	Guinea-Bissau	Bijago	West Africa	L3b1a	complete
EU092732	s7	West Africa	Guinea-Bissau	Bijago	West Africa	L3f1b	complete
EU092736	s7	West Africa	Guinea-Bissau	Bijago	West Africa	L3h1b	complete
EU092726	s7	West Africa	Guinea-Bissau	Cassanga	West Africa	L3b1a	complete
EU092730	s7	West Africa	Guinea-Bissau	Felupe	West Africa	L3e2b	complete
EU092715	s7	West Africa	Guinea-Bissau	Fula	West Africa	L1b1a4	complete
EU092717	s7	West Africa	Guinea-Bissau	Fula	West Africa	L1c1c	complete
EU092723	s7	West Africa	Guinea-Bissau	Fula	West Africa	L2c	complete
EU092729	s7	West Africa	Guinea-Bissau	Fula	West Africa	L3e2a	complete
EU092716	s7	West Africa	Guinea-Bissau	FulaForro	West Africa	L1b1a	complete
EU092720	s7	West Africa	Guinea-Bissau	FulaForro	West Africa	L2a1b3	complete
EU092719	s7	West Africa	Guinea-Bissau	FutaFula	West Africa	L2a1i	complete
EU092721	s7	West Africa	Guinea-Bissau	Mandinga	West Africa	L2a1	complete
EU092724	s7	West Africa	Guinea-Bissau	Mandinga	West Africa	L2e	complete
EU092734	s7	West Africa	Guinea-Bissau	Mandinga	West Africa	L2b3	complete
EU092722	s7	West Africa	Guinea-Bissau	Manjaco	West Africa	L2b1	complete
EU092718	s7	West Africa	Guinea-Bissau	Papel	West Africa	L1c3a	complete
AF381981	s11	West Africa	Mauritania	Mauritania	West Africa	L2c	complete
AF381991	s11	West Africa	Mauritania	Mauritania	West Africa	L3b1a	complete
AF381992	s11	West Africa	Mauritania	Mauritania	West Africa	L1c3a	complete
AF381994	s11	West Africa	Mauritania	Mauritania	West Africa	L1b1a5	complete
DQ112883	s8	West Africa	no information	Mandeeka	West Africa	L2c1	coding region
DQ112884	s8	West Africa	no information	Mandeeka	West Africa	L3d	coding region
AF346995	s9	West Africa	no information	Mandenka	West Africa	L2c	complete
EU092760	s7	Near East	Iran	no information	SWAsia	L0a1c	complete
EU092658	s7	Near East	Israel	Bedouin	Israel	L2a1	complete
EU092663	s7	Near East	Israel	Bedouin	Israel	L2a1b3	complete
EU092664	s7	Near East	Israel	Bedouin	Israel	L2b1	complete
EU092665	s7	Near East	Israel	Bedouin	Israel	L0a1a	complete
EU092672	s7	Near East	Israel	Bedouin	Israel	L1b1a2	complete
EU092659	s7	Near East	Israel	Druze	Israel	L2a1	complete
EU092687	s7	Near East	Israel	Romanian Jew	Israel	L2a1	complete
AF381998	s11	Near East	Jordan	Jordan	Jordan	L3d3	complete
EU092755	s7	Near East	Jordan	no information	Jordan	L1b1a	complete
EU092756	s7	Near East	Jordan	no information	Jordan	L2a1j	complete
EU092757	s7	Near East	Jordan	no information	Jordan	L3e1	complete
EU092758	s7	Near East	Jordan	no information	Jordan	L3f1b2	complete
EU092759	s7	Near East	Jordan	no information	Jordan	L3b1a	complete
EU092919	s7	Near East	Jordan	no information	Jordan	L3e2b	complete
EU092920	s7	Near East	Jordan	no information	Jordan	L3b1a	complete
EU092675	s7	Near East	Israel	Palestinian	Palestine	L3e1g	complete
EU092676	s7	Near East	Israel	Palestinian	Palestine	L2a1h	complete
EU092677	s7	Near East	Israel	Palestinian	Palestine	L3e3a	complete
EU092679	s7	Near East	Israel	Palestinian	Palestine	L2a1	complete
EU092680	s7	Near East	Israel	Palestinian	Palestine	L3f1b	complete
EU092681	s7	Near East	Israel	Palestinian	Palestine	L3e1g	complete
EU092683	s7	Near East	Israel	Palestinian	Palestine	L2a1b	complete
EU092684	s7	Near East	Israel	Palestinian	Palestine	L3x2a	complete
EU092685	s7	Near East	Israel	Palestinian	Palestine	L3e1	complete
EU092751	s7	Near East	Lebanon	no information	Lebanon	L3f1b	complete
EU092752	s7	Near East	Lebanon	no information	Lebanon	L3e4	complete
EU092753	s7	Near East	Lebanon	no information	Lebanon	L3h1a2	complete
EU092754	s7	Near East	Lebanon	no information	Lebanon	L2c1	complete
EU092811	s7	North Africa	Morocco	Arab	Morocco	L1c3b1	complete
EU092812	s7	North Africa	Morocco	Arab	Morocco	L2a1	complete
EU092814	s7	North Africa	Morocco	Arab	Morocco	L3b1b	complete
EU092816	s7	North Africa	Morocco	Arab	Morocco	L2a1j	complete
EU092813	s7	North Africa	Morocco	Arab/Berber	Morocco	L2c	complete
EU092815	s7	North Africa	Morocco	Berber	Morocco	L3b1a	complete
AF381988	s11	North Africa	Morocco	Morocco	Morocco	L0a1b1	complete
EU092806	s7	North Africa	Morocco	no information	Morocco	L2a1	complete
EU092807	s7	North Africa	Morocco	no information	Morocco	L2a1	complete
EU092667	s7	Near East	Israel	Moroccon Jew	Morocco	L1b1a	complete
EU092671	s7	Near East	Israel	Moroccon Jew	Morocco	L2a1	complete
DQ112852	s8	South Africa	Namibia	San	Namibia/Angola	L0d1b	coding region
DQ112856	s8	South Africa	Namibia	San	Namibia/Angola	L0d1c1	coding region
DQ112844	s8	South Africa	no information	NaSan	Namibia/Angola	L0d1b	coding region
DQ112847	s8	South Africa	no information	Herero	Namibia/Angola	L3d3a	coding region
DQ112853	s8	South Africa	no information	Herero	Namibia/Angola	L3d3a	coding region
DQ112857	s8	South Africa	no information	Herero	Namibia/Angola	L3d3a	coding region
EU092710	s7	Europe	Netherlands	Dutch	European	L2c1	complete
EU092711	s7	Europe	Portugal	Portuguese	European	L2a1a	complete
EU092712	s7	Europe	Portugal	Portuguese	European	L1c2b1	complete
EU092713	s7	Europe	Portugal	Portuguese	European	L1b1a3	complete
EU092934	s7	South West Asia	Pakistan	Brahui	SWAsia	L3d1a	complete
EU092932	s7	South West Asia	Pakistan	Makrani	SWAsia	L3b1a	complete
EU092933	s7	South West Asia	Pakistan	Makrani	SWAsia	L3b1a	complete
EU092935	s7	South West Asia	Pakistan	Makrani	SWAsia	L2a1a	complete
DQ112881	s8	South West Asia	no information	Makrani	SWAsia	L1b1a3	coding region
DQ112953	s8	South West Asia	no information	Sindhi	SWAsia	L0a2a2	coding region
EU092779	s7	Near East	Kuwait	no information	Arabian Peninsula	L3b1a	complete
EU092780	s7	Near East	Kuwait	no information	Arabian Peninsula	L4b2a2	complete
EU092781	s7	Near East	Kuwait	no information	Arabian Peninsula	L5a1a	complete
EU092921	s7	Near East	Kuwait	no information	Arabian Peninsula	L2a1f	complete
EU092922	s7	Near East	Kuwait	no information	Arabian Peninsula	L3x2a	complete
EU092923	s7	Near East	Kuwait	no information	Arabian Peninsula	L0d3	complete
EU092782	s7	Near East	Oman	no information	Arabian Peninsula	L2a1	complete
EU092783	s7	Near East	Oman	no information	Arabian Peninsula	L2a1d	complete
EU092784	s7	Near East	Oman	no information	Arabian Peninsula	L3e2b2	complete
EU092785	s7	Near East	Oman	no information	Arabian Peninsula	L3e2b2	complete
EU092786	s7	Near East	Oman	no information	Arabian Peninsula	L0f2b	complete
EU092787	s7	Near East	Oman	no information	Arabian Peninsula	L0a2a2	complete
EU092788	s7	Near East	Oman	no information	Arabian Peninsula	L3i2	complete
EU092789	s7	Near East	Oman	no information	Arabian Peninsula	L3e3a	complete
EU092790	s7	Near East	Oman	no information	Arabian Peninsula	L3e1e	complete
EU092791	s7	Near East	Oman	no information	Arabian Peninsula	L3f1b4	complete
EU092927	s7	Near East	Oman	no information	Arabian Peninsula	L0a2a2	complete
EU092745	s7	Near East	Saudi Arabia	no information	Arabian Peninsula	L0a2a2	complete
EU092746	s7	Near East	Saudi Arabia	no information	Arabian Peninsula	L0a1b2	complete
EU092747	s7	Near East	Saudi Arabia	no information	Arabian Peninsula	L2b1	complete
EU092748	s7	Near East	Saudi Arabia	no information	Arabian Peninsula	L4a1	complete
EU092749	s7	Near East	Saudi Arabia	no information	Arabian Peninsula	L3e1a	complete
EU092750	s7	Near East	Saudi Arabia	no information	Arabian Peninsula	L4b2a2	complete
EU092924	s7	Near East	Saudi Arabia	no information	Arabian Peninsula	L2a1	complete
EU092737	s7	Near East	Syria	no information	Arabian Peninsula	L1b1a	complete
EU092738	s7	Near East	Syria	no information	Arabian Peninsula	L1c2b	complete
EU092739	s7	Near East	Syria	no information	Arabian Peninsula	L2a1	complete
EU092740	s7	Near East	Syria	no information	Arabian Peninsula	L3e1c	complete
EU092741	s7	Near East	Syria	no information	Arabian Peninsula	L3f1b	complete
EU092742	s7	Near East	Syria	no information	Arabian Peninsula	L3d1'2'3	complete
EU092743	s7	Near East	Syria	no information	Arabian Peninsula	L4b2a2	complete
EU092744	s7	Near East	Syria	no information	Arabian Peninsula	L3b1a	complete
EU092792	s7	Near East	Yemen	no information	Arabian Peninsula	L0k2	complete
EU092793	s7	Near East	Yemen	no information	Arabian Peninsula	L2a1	complete
EU092794	s7	Near East	Yemen	no information	Arabian Peninsula	L2d1	complete
EU092795	s7	Near East	Yemen	no information	Arabian Peninsula	L3b1a	complete
EU092796	s7	Near East	Yemen	no information	Arabian Peninsula	L3d1	complete
EU092797	s7	Near East	Yemen	no information	Arabian Peninsula	L3d1a	complete
EU092798	s7	Near East	Yemen	no information	Arabian Peninsula	L3h1a2a	complete
EU092799	s7	Near East	Yemen	no information	Arabian Peninsula	L4a2	complete
EU092800	s7	Near East	Yemen	no information	Arabian Peninsula	L4a2	complete
EU092801	s7	Near East	Yemen	no information	Arabian Peninsula	L0a1d	complete
EU092802	s7	Near East	Yemen	no information	Arabian Peninsula	L6a	complete
EU092803	s7	Near East	Yemen	no information	Arabian Peninsula	L6a	complete
EU092804	s7	Near East	Yemen	no information	Arabian Peninsula	L2a1a	complete
EU092805	s7	Near East	Yemen	no information	Arabian Peninsula	L3f1b2	complete
EU092925	s7	Near East	Yemen	no information	Arabian Peninsula	L3i1b	complete
EU092926	s7	Near East	Yemen	no information	Arabian Peninsula	L6a	complete
EU092808	s7	Near East	Yemen	no information	Arabian Peninsula	L4b1	complete
EU092809	s7	Near East	Yemen	no information	Arabian Peninsula	L0a1d	complete
EU092810	s7	Near East	Yemen	no information	Arabian Peninsula	L0a1d	complete
EF556171	s7	Near East	Israel	Yemenite Jew	Arabian Peninsula	L3x1	complete
EU092660	s7	Near East	Israel	Yemenite Jew	Arabian Peninsula	L3c	complete
EU092678	s7	Near East	Israel	Yemenite Jew	Arabian Peninsula	L4a1	complete
EU092686	s7	Near East	Israel	Yemenite Jew	Arabian Peninsula	L6b	complete
AY195777	s12	South Africa	South African	Khoi	SASan	L0d2a	complete
AY195783	s12	South Africa	South African	San	SASan	L1b1a4	complete
AY195788	s12	South Africa	South African	San	SASan	L2a2b	complete
AY195789	s12	South Africa	South African	San	SASan	L1c1a1a1b	complete
DQ112845	s8	South Africa	no information	Khoisan	SASan	L4b2a2	coding region
DQ112899	s8	South Africa	no information	Khoisan	SASan	L0d1c1	coding region
DQ112900	s8	South Africa	no information	Khoisan	SASan	L2a1f	coding region
EU092840	s7	South Africa	South Africa	Khoi	SASan	L0d2a	complete
EU092841	s7	South Africa	South Africa	Khoi	SASan	L0d2b	complete
EU092842	s7	South Africa	South Africa	Khoi	SASan	L0d1b	complete
EU092843	s7	South Africa	South Africa	Khoi	SASan	L0d3	complete
EU092844	s7	South Africa	South Africa	Khoi	SASan	L0d1c1	complete
EU092845	s7	South Africa	South Africa	Khoi	SASan	L0d2c	complete
EU092846	s7	South Africa	South Africa	Khoi	SASan	L0d2c	complete
EU092847	s7	South Africa	South Africa	Khoi	SASan	L0d2a	complete
EU092848	s7	South Africa	South Africa	Khoi	SASan	L0k1	complete
EU092831	s7	South Africa	South Africa	San	SASan	L0d1c	complete
EU092832	s7	South Africa	South Africa	San	SASan	L0d1c1	complete
EU092833	s7	South Africa	South Africa	San	SASan	L0d1a	complete
EU092834	s7	South Africa	South Africa	San	SASan	L0d1c	complete
EU092835	s7	South Africa	South Africa	San	SASan	L0d2a	complete
EU092836	s7	South Africa	South Africa	San	SASan	L0d1b	complete
EU092837	s7	South Africa	South Africa	San	SASan	L1c1d	complete
EU092838	s7	South Africa	South Africa	San	SASan	L0k1	complete
EU092839	s7	South Africa	South Africa	San	SASan	L4b2a2	complete
EU092849	s7	South Africa	South Africa	San	SASan	L3e1b	complete
EU092854	s7	South Africa	South Africa	San	SASan	L1b1a	complete
EU092855	s7	South Africa	South Africa	San	SASan	L0k1	complete
EU092856	s7	South Africa	South Africa	San	SASan	L2b1	complete
EU092857	s7	South Africa	South Africa	San	SASan	L0k1	complete
EU092858	s7	South Africa	South Africa	San	SASan	L0d1c1	complete
EU092859	s7	South Africa	South Africa	San	SASan	L3f1b1	complete
EU092860	s7	South Africa	South Africa	San	SASan	L0a1b1	complete
EU092861	s7	South Africa	South Africa	SWB	Southern Bantu	L0d1c1	complete
EU092862	s7	South Africa	South Africa	SWB	Southern Bantu	L0d1c1	complete
EU092863	s7	South Africa	South Africa	SWB	Southern Bantu	L0a2a1	complete
EU092864	s7	South Africa	South Africa	SWB	Southern Bantu	L3e1d	complete
EU092865	s7	South Africa	South Africa	SWB	Southern Bantu	L0d1a	complete
EU092866	s7	South Africa	South Africa	SWB	Southern Bantu	L1c2a	complete
EU092867	s7	South Africa	South Africa	SWB	Southern Bantu	L3f1b4	complete
EU092868	s7	South Africa	South Africa	SWB	Southern Bantu	L1c3a	complete
EU092869	s7	South Africa	South Africa	SWB	Southern Bantu	L3e1b	complete
EU092690	s7	South Africa	Mozambique	Chopi	Southern Bantu	L2a1f	complete
EU092704	s7	South Africa	Mozambique	Chopi	Southern Bantu	L3f1b4	complete
EU092697	s7	South Africa	Mozambique	Mozambique	Southern Bantu	L2c1	complete
EU092700	s7	South Africa	Mozambique	Mozambique	Southern Bantu	L0d2a	complete
EU092703	s7	South Africa	Mozambique	Mozambique	Southern Bantu	L1c3a	complete
EU092705	s7	South Africa	Mozambique	Mozambique	Southern Bantu	L2a1f	complete
EU092707	s7	South Africa	Mozambique	Mozambique	Southern Bantu	L1c2a1	complete
EU092709	s7	South Africa	Mozambique	Ndau	Southern Bantu	L3e1e	complete
EU092694	s7	South Africa	Mozambique	Nyungwe	Southern Bantu	L3b1a	complete
EU092692	s7	South Africa	Mozambique	Ronga	Southern Bantu	L2b2	complete
EU092693	s7	South Africa	Mozambique	Ronga	Southern Bantu	L3e1d	complete
EU092695	s7	South Africa	Mozambique	Ronga	Southern Bantu	L3e4	complete
EU092696	s7	South Africa	Mozambique	Ronga	Southern Bantu	L3f1b1	complete
EU092698	s7	South Africa	Mozambique	Ronga	Southern Bantu	L3e1g	complete
EU092699	s7	South Africa	Mozambique	Ronga	Southern Bantu	L5a2	complete
EU092708	s7	South Africa	Mozambique	Ronga	Southern Bantu	L0d2c	complete
EU092688	s7	South Africa	Mozambique	Shangaan	Southern Bantu	L0a1b1	complete
EU092689	s7	South Africa	Mozambique	Shangaan	Southern Bantu	L1c3b1	complete
EU092701	s7	South Africa	Mozambique	Shangaan	Southern Bantu	L0a2a2	complete
EU092702	s7	South Africa	Mozambique	Shangaan	Southern Bantu	L3d1a	complete
EU092706	s7	South Africa	Mozambique	Shangaan	Southern Bantu	L3e3a	complete
EU092691	s7	South Africa	Mozambique	Tswa	Southern Bantu	L2a1a	complete
DQ112849	s8	South Africa	no information	Pedi	Southern Bantu	L2a1f	coding region
AF347008	s9	South Africa	no information	San	Southern Bantu	L0k1	complete
AF347009	s9	South Africa	no information	San	Southern Bantu	L0k1	complete
DQ112848	s8	South Africa	no information	Sotho	Southern Bantu	L0a2a2	coding region
DQ112850	s8	South Africa	no information	Tswana	Southern Bantu	L0d2a	coding region
DQ112855	s8	South Africa	no information	Tswana	Southern Bantu	L0d1b	coding region
DQ112830	s8	South Africa	no information	Zulu	Southern Bantu	L0d2c	coding region
DQ112854	s8	South Africa	no information	Zulu	Southern Bantu	L0d1a	coding region
EU092870	s7	South Africa	South Africa	SEB	Southern Bantu	L0a2a1	complete
EU092871	s7	South Africa	South Africa	SEB	Southern Bantu	L0a1b1	complete
EU092872	s7	South Africa	South Africa	SEB	Southern Bantu	L0f1	complete
EU092873	s7	South Africa	South Africa	SEB	Southern Bantu	L0a1b1	complete
EU092874	s7	South Africa	South Africa	SEB	Southern Bantu	L2a1a2	complete
EU092875	s7	South Africa	South Africa	SEB	Southern Bantu	L1c2a1	complete
EU092876	s7	South Africa	South Africa	SEB	Southern Bantu	L0f1	complete
EU092877	s7	South Africa	South Africa	SEB	Southern Bantu	L3e1b	complete
EU092850	s7	South Africa	South Africa	Dama	South African Other	L1c2a1	complete
EU092851	s7	South Africa	South Africa	Dama	South African Other	L1c2b1	complete
EU092852	s7	South Africa	South Africa	Dama	South African Other	L1c2a1	complete
EU092853	s7	South Africa	South Africa	Dama	South African Other	L3d3a	complete
AY195766	s12	South Africa	South African	South African	South African Other	L2b1	complete
AY195776	s12	South Africa	South African	South African	South African Other	L2a1d	complete
AY195780	s12	South Africa	South African	South African	South African Other	L0a1a	complete
AY195782	s12	South Africa	South African	South African	South African Other	L3d1d	complete
AY195784	s12	South Africa	South African	South African	South African Other	L3b1a	complete
AY195785	s12	South Africa	South African	South African	South African Other	L2c	complete
DQ112949	s8	East Africa	Sudan	no information	Sudan	L3d1'2'3	coding region
DQ112956	s8	East Africa	Sudan	no information	Sudan	L3j	coding region
DQ112957	s8	East Africa	Sudan	no information	Sudan	L3h1a1	coding region
DQ112958	s8	East Africa	Sudan	no information	Sudan	L3i1a	coding region
DQ112959	s8	East Africa	Sudan	no information	Sudan	L0a1a	coding region
DQ112960	s8	East Africa	Sudan	no information	Sudan	L3i1a	coding region
DQ112961	s8	East Africa	Sudan	no information	Sudan	L3h1a1	coding region
DQ112777	s8	East Africa	Sudan	Nuba	Sudan	L0a1b2	coding region
DQ112778	s8	East Africa	Sudan	Nuba	Sudan	L2a2a	coding region
