# Supplementary material for: Age of the Association between Helicobacter pylori and Man
Source: PLoS Pathog. 2012 May 10;8(5):e1002693. doi: 10.1371/journal.ppat.1002693 (PMC3349757; doi:10.1371/journal.ppat.1002693)
Supplement: Text S1 — Treefinder script to generate confidence limits from the spread of posterior IMa t values. (TXT) [file ppat.1002693.s005.txt]

Table[
{{{{{{{{"Maori":RandomReal[0.0338,0.0479],"Taiwanese":RandomReal[0.0338,0.0479]}:RandomReal[0.001,0.0129],"EastAsian":RandomReal[0.04,0.0467]}:RandomReal[0.0077,0.0285],{"SAmerind":RandomReal[0.0317,0.0451],"NAmerind":RandomReal[0.0317,0.0451]}:RandomReal[0.0093,0.0368]}:RandomReal[0.0015,0.0189],"CentralAsian":RandomReal[0.0700,0.0733]}:RandomReal[0.0012,0.0166],{"Australian":RandomReal[0.0659,0.0683],"Papuan":RandomReal[0.0659,0.0683]}:RandomReal[0.0062,0.0207]}:RandomReal[0.0224,0.0658],{"Africa1":RandomReal[0.0873,0.1009],"NEA":RandomReal[0.0873,0.1009]}:RandomReal[0.0088,0.0530]}:RandomReal[0.0995,0.1433],{{"Namibia":RandomReal[0.0986,0.1013],"SouthAfrica":RandomReal[0.0986,0.1013]}:RandomReal[0.0109,0.0299],"HAC":RandomReal[0.1122,0.1285]}:RandomReal[0.1113,0.1408]}:RandomReal[0.0470,0.0602],"Helicobacter":0.3}
 ,(=i,1:1000=)
],EditList
